# Supplementary material for: The Metabolic Regulation of Amino Acid Synthesis Counteracts Reactive Nitrogen Stress via Aspergillus nidulans Cross-Pathway Control
Source: J Fungi (Basel). 2024 Jan 10;10(1):58. doi: 10.3390/jof10010058 (PMC10817288; doi:10.3390/jof10010058)
Supplement: Supplementary file 1 [file jof-10-00058-s001.zip]

Archive with 1 entries (1 files):
- jof-2797804-supplementary.pdf
